# Supplementary material for: Genome-Wide Identification and Analysis of bZIP Transcription Factor Gene Family in Broomcorn Millet (Panicum miliaceum L.)
Source: Genes (Basel). 2025 Jun 24;16(7):734. doi: 10.3390/genes16070734 (PMC12295044; doi:10.3390/genes16070734)
Supplement: Supplementary file 1 [file genes-16-00734-s001.zip]

Archive with 1 entries (1 files):
- genes-3714200-supplementary.pdf
